# Supplementary material for: Phylogenetic and Expression Analysis of CENH3 and APOLLO Genes in Sexual and Apomictic Boechera Species
Source: Plants (Basel). 2022 Jan 30;11(3):387. doi: 10.3390/plants11030387 (PMC8839901; doi:10.3390/plants11030387)
Supplement: Supplementary file 1 [file plants-11-00387-s001.zip]

Archive with 1 entries (1 files):
- plants-1537772-supplementary.xlsx
