# Supplementary material for: Phylogenetic and Expression Analysis of CENH3 and APOLLO Genes in Sexual and Apomictic Boechera Species
Source: Plants (Basel). 2022 Jan 30;11(3):387. doi: 10.3390/plants11030387 (PMC8839901; doi:10.3390/plants11030387)
Supplement: Supplementary file 1 [file plants-11-00387-s001.zip › plants-1537772-supplementary.xlsx]

## Sheet: Table S1
Table S1 – List of assemblies' characteristics
Accession	Assembly length, Mb	N50, Kb	Largest contig, Kb
B. spatifolia	132.8	2.3	23.4
(Alvarado1_2)
B. spatifolia	132.4	3.2	27.7
(Alvarado1_3)
B. spatifolia	97.6	1.05	11.8
(Alvarado2_1)
B. spatifolia	129.7	2.02	19.3
(Alvarado2_2)
B. spatifolia	137.9	8.3	72.8
(Chicago2)
B. spatifolia	146	2.6	22.9
(Chicago4)
B. spatifolia	150.6	3.9	35.4
(Chiquito4)
B. spatifolia	133.5	1.9	16.4
(Chiquito7)
B. spatifolia	158.9	13.8	139.8
(Cripple6)
B. spatifolia	146.5	3.1	23.7
(Cripple7)
B. spatifolia	140.9	15.5	137.8
(Rosita3)
B. spatifolia	146.7	3.2	27.6
(Rosita4)
B. spatifolia	146.4	2.8	23.8
(Royal1)
B. spatifolia	155.7	13	123.6
(Royal2)
B. spatifolia	144.7	6.1	70.8
(Tiesiding2)
B. spatifolia	146.8	1.5	15.2
(Tiesiding7)
B. perrenas	510	3.6	157.6
B. divaricarpa	299.1	7	113.5

## Sheet: S2 Apomict Allel APOLLO
Group			Average	SD	SE
B. Stricta	Anther	Apo(meiosis)	0.218456	0.353284	0.203969
B. Divaricarpa	Anther	Apo(meiosis)	1.15825	0.67606	0.390324
B. Stricta	Pistil	Apo(meiosis)	0.130865	0.100366	0.0579465
B. Divaricarpa	Pistil	Apo(meiosis)	1.53754	1.30508	0.753488
B. Stricta	Anther	After Apo(meiosis)	0.0285184	0.0330542	0.0190838
B. Divaricarpa	Anther	After Apo(meiosis)	1.37836	1.01674	0.587016
B. Stricta	Pistil	After Apo(meiosis)	0.00277012	0.00367185	0.00211994
B. Divaricarpa	Pistil	After Apo(meiosis)	0.330211	0.191467	0.110544
B. Stricta	Gynecium/Silique	1 Days after Pollination	4.02428e-05	1.83486e-05	1.05936e-05
B. Divaricarpa	Gynecium/Silique	1 Days after Pollination	0.0372678	0.0138305	0.00798505
B. Stricta	Gynecium/Silique	3 Days after Pollination	0.00109626	0.00187249	0.00108108
B. Divaricarpa	Gynecium/Silique	3 Days after Pollination	0.173973	0.124206	0.0717103
B. Stricta	Gynecium/Silique	4 Days after Pollination	0.00371576	0.00632582	0.00365222
B. Divaricarpa	Gynecium/Silique	4 Days after Pollination	0.444977	0.138116	0.0797412
B. Stricta	Gynecium/Silique	5 Days after Pollination	0.298287	0.0388752	0.0224446
B. Divaricarpa	Gynecium/Silique	5 Days after Pollination	7.91371	2.61743	1.51118

## Sheet: S2 Sexual Allel APOLLO
Group			Average	SD	SE
B. Stricta	Anther	Apo(meiosis)	17.8299	17.3108	9.99442
B. Divaricarpa	Anther	Apo(meiosis)	1.09466	0.503334	0.2906
B. Stricta	Pistil	Apo(meiosis)	7.55356	2.45484	1.4173
B. Divaricarpa	Pistil	Apo(meiosis)	1.31175	1.33139	0.768677
B. Stricta	Anther	After Apo(meiosis)	15.9309	16.7032	9.6436
B. Divaricarpa	Anther	After Apo(meiosis)	1.26009	0.872349	0.503651
B. Stricta	Pistil	After Apo(meiosis)	2.51223	2.86888	1.65635
B. Divaricarpa	Pistil	After Apo(meiosis)	0.384258	0.0923574	0.0533226
B. Stricta	Gynecium/Silique	1 Days after Pollination	0.120412	0.0957308	0.0552702
B. Divaricarpa	Gynecium/Silique	1 Days after Pollination	0.187754	0.0661019	0.038164
B. Stricta	Gynecium/Silique	3 Days after Pollination	0.697157	0.523724	0.302372
B. Divaricarpa	Gynecium/Silique	3 Days after Pollination	0.217705	0.0920229	0.0531294
B. Stricta	Gynecium/Silique	4 Days after Pollination	1.07108	0.60552	0.349597
B. Divaricarpa	Gynecium/Silique	4 Days after Pollination	0.864661	0.063638	0.0367414
B. Stricta	Gynecium/Silique	5 Days after Pollination	6.03601	6.67776	3.8554
B. Divaricarpa	Gynecium/Silique	5 Days after Pollination	0.477439	0.193639	0.111798

## Sheet: S2 Apollo Both Allels
Group			Average	SD	SE
B. Stricta	Anther	Apo(meiosis)	1.06179	0.452492	0.261246
B. Divaricarpa	Anther	Apo(meiosis)	2.36552	2.11648	1.22195
B. Stricta	Pistil	Apo(meiosis)	1.42524	0.753267	0.434899
B. Divaricarpa	Pistil	Apo(meiosis)	1.18832	0.150264	0.0867548
B. Stricta	Anther	After Apo(meiosis)	0.00354283	0.000446664	0.000257882
B. Divaricarpa	Anther	After Apo(meiosis)	0.0172337	0.00892663	0.00515379
B. Stricta	Pistil	After Apo(meiosis)	0.207398	0.0311921	0.0180087
B. Divaricarpa	Pistil	After Apo(meiosis)	0.272542	0.0561026	0.0323909
B. Stricta	Gynecium/Silique	1 Days after Pollination	1.683	0.502722	0.290247
B. Divaricarpa	Gynecium/Silique	1 Days after Pollination	1.78722	0.650732	0.3757
B. Stricta	Gynecium/Silique	3 Days after Pollination	1.90269	0.295941	0.170862
B. Divaricarpa	Gynecium/Silique	3 Days after Pollination	2.71352	0.431543	0.249152
B. Stricta	Gynecium/Silique	4 Days after Pollination	7.40342	1.34814	0.953282
B. Divaricarpa	Gynecium/Silique	4 Days after Pollination	4.38662	0.339842	0.240304
B. Stricta	Gynecium/Silique	5 Days after Pollination	28.0646	13.4336	7.75588
B. Divaricarpa	Gynecium/Silique	5 Days after Pollination	6.30753	1.47982	0.854372

## Sheet: S2 Cenh3
Group			Average	SD	SE
B. Stricta	Anther	Apo(meiosis)	1.00081	0.0499052	0.0288128
B. Divaricarpa	Anther	Apo(meiosis)	1.51541	0.711133	0.410573
B. Stricta	Pistil	Apo(meiosis)	1.80138	0.495786	0.286242
B. Divaricarpa	Pistil	Apo(meiosis)	0.769267	0.564399	0.325856
B. Stricta	Anther	After Apo(meiosis)	0.00822483	0.00341237	0.00197013
B. Divaricarpa	Anther	After Apo(meiosis)	0.0227245	0.00339266	0.00195875
B. Stricta	Pistil	After Apo(meiosis)	0.441339	0.0805479	0.0465044
B. Divaricarpa	Pistil	After Apo(meiosis)	0.138359	0.00375156	0.00216597
B. Stricta	Gynecium/Silique	1 Days after Pollination	2.34363	0.783267	0.45222
B. Divaricarpa	Gynecium/Silique	1 Days after Pollination	1.31566	0.439333	0.253649
B. Stricta	Gynecium/Silique	3 Days after Pollination	2.17159	0.991993	0.572728
B. Divaricarpa	Gynecium/Silique	3 Days after Pollination	2.20313	0.22587	0.130406
B. Stricta	Gynecium/Silique	4 Days after Pollination	13.6267	0.463622	0.32783
B. Divaricarpa	Gynecium/Silique	4 Days after Pollination	2.20894	0.288235	0.203813
B. Stricta	Gynecium/Silique	5 Days after Pollination	11.4524	3.19366	1.84386
B. Divaricarpa	Gynecium/Silique	5 Days after Pollination	3.15129	0.915695	0.528677
